# Supplementary material for: Whole-Genome Survey and Microsatellite Marker Detection of Antarctic Crocodile Icefish, Chionobathyscus dewitti
Source: Animals (Basel). 2022 Sep 28;12(19):2598. doi: 10.3390/ani12192598 (PMC9558526; doi:10.3390/ani12192598)
Supplement: Supplementary file 1 [file animals-12-02598-s001.zip]

Archive with 1 entries (1 files):
- animals-1913590-supplementary.pdf
